# Supplementary material for: Monitoring Central Venous Catheter Resistance to Predict Imminent Occlusion: A Prospective Pilot Study
Source: PLoS One. 2015 Aug 31;10(8):e0135904. doi: 10.1371/journal.pone.0135904 (PMC4555832; doi:10.1371/journal.pone.0135904)
Supplement: S2 File — Database of results from each participant visit including: Study day at visit, measured pressure at each flow rate in each lumen, calculated resistance and coefficient of determination in each lumen, change in resistance form baseline and previous visit, most recent dose of thrombolytic agent, and days until each next line-related event in each lumen. (XLSX) [file pone.0135904.s005.xlsx]

## Sheet: Key
Visit	Visit number for this participant
Study Day	Number of study days elapsed at time of visit
White
10	Inline pressure at this flow rate in White lumen on first trial at this visit (mmHg)
10	Inline pressure at this flow rate in White lumen on second trial at this visit (mmHg)
50	Inline pressure at this flow rate in White lumen on first trial at this visit (mmHg)
50	Inline pressure at this flow rate in White lumen on second trial at this visit (mmHg)
100	Inline pressure at this flow rate in White lumen on first trial at this visit (mmHg)
100	Inline pressure at this flow rate in White lumen on second trial at this visit (mmHg)
150	Inline pressure at this flow rate in White lumen on first trial at this visit (mmHg)
150	Inline pressure at this flow rate in White lumen on second trial at this visit (mmHg)
200	Inline pressure at this flow rate in White lumen on first trial at this visit (mmHg)
200	Inline pressure at this flow rate in White lumen on second trial at this visit (mmHg)
250	Inline pressure at this flow rate in White lumen on first trial at this visit (mmHg)
250	Inline pressure at this flow rate in White lumen on second trial at this visit (mmHg)
White Grad	Calculated gradient in White lumen
White - RSQ	Coefficient of determination for White lumen
White - % Change from baseline	Percentage change in Gradient in White lumen from first measurement
White % from last time	Percentage change in Gradient in White lumen from most recent previous measurement
Red
10	Inline pressure at this flow rate in Red lumen on first trial at this visit (mmHg)
10	Inline pressure at this flow rate in Red lumen on second trial at this visit (mmHg)
50	Inline pressure at this flow rate in Red lumen on first trial at this visit (mmHg)
50	Inline pressure at this flow rate in Red lumen on second trial at this visit (mmHg)
100	Inline pressure at this flow rate in Red lumen on first trial at this visit (mmHg)
100	Inline pressure at this flow rate in Red lumen on second trial at this visit (mmHg)
150	Inline pressure at this flow rate in Red lumen on first trial at this visit (mmHg)
150	Inline pressure at this flow rate in Red lumen on second trial at this visit (mmHg)
200	Inline pressure at this flow rate in Red lumen on first trial at this visit (mmHg)
200	Inline pressure at this flow rate in Red lumen on second trial at this visit (mmHg)
250	Inline pressure at this flow rate in Red lumen on first trial at this visit (mmHg)
250	Inline pressure at this flow rate in Red lumen on second trial at this visit (mmHg)
Red-Grad	Calculated gradient in Red lumen
Red- RSQ	Coefficient of determination for Red lumen
Red - % Change from baseline	Percentage change in Gradient in Red lumen from first measurement
Red % from last time	Percentage change in Gradient in Red lumen from most recent previous measurement
Next Event:
W1A (dys-Rx)	Next event of dysfunction in white lumen (Study day)
W2A (asp Rx)	Next event of occlusion to aspiration only in white lumen (Study day)
W3A (flush - Rx)	Next event of occlusion to flush only in white lumen (Study day)
W4A (total - Rx)	Next event of total occlusion in white lumen (Study day)
W1B (dys-No Rx)	Next event of dysfunction in white lumen (Study day)
W2B (asp No Rx)	Next event of occlusion to aspiration only in white lumen (Study day)
W3B (flush - No Rx)	Next event of occlusion to flush only in white lumen (Study day)
W4B (total - No Rx)	Next event of total occlusion in white lumen (Study day)
R1A (dys-Rx)	Next event of dysfunction in red lumen (Study day)
R2A (asp Rx)	Next event of occlusion to aspiration only in red lumen (Study day)
R3A (flush - Rx)	Next event of occlusion to flush only in red lumen (Study day)
R4A (total - Rx)	Next event of total occlusion in red lumen (Study day)
R1B (dys-No Rx)	Next event of dysfunction in red lumen (Study day)
R2B (asp No Rx)	Next event of occlusion to aspiration only in red lumen (Study day)
R3B (flush - No Rx)	Next event of occlusion to flush only in red lumen (Study day)
R4B (total - No Rx)	Next event of total occlusion in red lumen (Study day)
T5 - CLABSI	Next event of central line associated bloodstream infection (Study day)
T6 - Unrelated event	Next unrelated event (Study day)
W- Most recent TPA dose prior to measurement	Most recent TPA dose prior to measurement in White lumen (Study day)
R - Most recent TPA dose prior to measurement	Most recent TPA dose prior to measurement in Red lumen (Study day)
W-TPA since last time?	Was a thrombolytic agent administered in White lumen since last visit? (1=yes, 0=no)
R - TPA since last time?	Was a thrombolytic agent administered in Red lumen since last visit? (1=yes, 0=no)
Either TPA since last time?	Was a thrombolytic agent administered in either lumen since last visit? (1=yes, 0=no)
W - Baseline reset?	Is this a baseline reset for the White lumen? (1=yes, 0=no)
R - Baseline reset?	Is this a baseline reset for the Red lumen? (1=yes, 0=no)
Either - Baseline reset?	Is this a baseline reset for the either lumen? (1=yes, 0=no)
W - Baseline (ANY reset)	Current baseline resistance for White lumen after reset
R - Baseline (ANY reset)	Current baseline resistance for Red lumen after reset
W - Baseline (Lumen reset)	Current baseline resistance for White lumen after reset in this lumen
R - Baseline (Lumen reset)	Current baseline resistance for Red lumen after reset in this lumen
Notes:
Additional

## Sheet: CaRMA1
Visit	1	2	3	4	5	6	7	8	9	10	11	12
Study Day	1	7	14	21	27	33	42	47	57	63	68	75
White
10			2		8	14	11	4	4	6		10
10			3		4	8	5	7	5	9		10
50	5	10	14	6	19	21	20	13	17	22	8	21
50	8	9	14	7	17	18	17	20	18	18	9	19
100	20	21	16	21	33	33	31	30	17	33	23	34
100	21	23	27	21	32	32	29	30	30	33	25	33
150	34	34	40	36	46	47	44	48	42	45	34	46
150	35	38	40	35	46	43	45	49	44	45	35	46
200		47		50
200		48		50
250
250
	White	White	White	White	White	White	White	White	White	White	White	White
W-Grad	0.28	0.256	0.25553	0.29	0.285892	0.245147	0.257562	0.30395	0.258352	0.266253	0.26	0.258578
W-RSQ	0.993034	0.992068	0.934304	0.999525	0.993706	0.975914	0.98123	0.97964	0.908748	0.988885	0.983511	0.998066
White - % Change	0	-8.57143	-8.73912	3.57143	2.10416	-12.4476	-8.01354	8.55369	-7.73138	-4.90971	-7.14286	-7.65076
White - % Change from last time	0	-8.57143	-0.183409	13.4894	-1.41667	-14.2519	5.06446	18.0105	-15.0019	3.0581	-2.34845	-0.54697
Red
10					3	7	7	11	7	8	7	8
10					2	7	4	9	9	11	5	9
50	3	2	7		14	11	13	17	13	15	15	16
50			6		8	11	9	18	13	16	12	16
100	7	7	14	7	16	16	19	20	18	22	20	19
100	7	8	12	11	13	15	13	20	19	20	17	20
150	13	13	17	17	22	25	27	27	24	26	23	27
150	13	14	18	16	20	22	20	27	25	25	24	25
200		18	24	22								31
200		19	24	22
250				26
250				27
	Red	Red	Red	Red	Red	Red	Red	Red	Red	Red	Red	Red
R-Grad	0.102857	0.110769	0.114	0.116	0.124379	0.11535	0.125508	0.11298	0.11693	0.113205	0.121332	0.115247
R-RSQ	0.984802	0.991963	0.986039	0.961143	0.898204	0.96471	0.859389	0.949162	0.989702	0.962654	0.942766	0.973888
Red - % Change	0	7.69231	10.8333	12.7778	20.9243	12.1457	22.0216	9.84136	13.682	10.0608	17.9615	12.046
Red - % Change from last time	0	7.69231	2.91667	1.75439	7.22348	-7.25953	8.80626	-9.98201	3.4965	-3.18533	7.17846	-5.01475
Next Event:
W1A (dys-Rx)
W2A (asp Rx)
W3A (flush - Rx)
W4A (total - Rx)	46	46	46	46	46	46	46
W1B (dys-No Rx)
W2B (asp No Rx)
W3B (flush - No Rx)
W4B (total - No Rx)
R1A (dys-Rx)
R2A (asp Rx)
R3A (flush - Rx)
R4A (total - Rx)
R1B (dys-No Rx)
R2B (asp No Rx)
R3B (flush - No Rx)
R4B (total - No Rx)
T5 - CLABSI
T6 - Unrelated event
W- Most recent TPA dose prior to measurement								46	46	46	46	46
R - Most recent TPA dose prior to measurement
W-TPA since last time?	0	0	0	0	0	0	0	1	0	0	0	0
R - TPA since last time?	0	0	0	0	0	0	0	0	0	0	0	0
Either TPA since last time?	0	0	0	0	0	0	0	1	0	0	0	0
W - Baseline reset?	1	0	0	0	0	0	0	1	0	0	0	0
R - Baseline reset?	1	0	0	0	0	0	0	0	0	0	0	0
Either - Baseline reset?	1	0	0	0	0	0	0	1	0	0	0	0
W - Baseline (ANY reset)	0.28	0.28	0.28	0.28	0.28	0.28	0.28	0.30395	0.30395	0.30395	0.30395	0.30395
R - Baseline (ANY reset)	0.102857	0.102857	0.102857	0.102857	0.102857	0.102857	0.102857	0.102857	0.102857	0.102857	0.102857	0.102857
W - Baseline (Lumen reset)	0.28	0.28	0.28	0.28	0.28	0.28	0.28	0.30395	0.30395	0.30395	0.30395	0.30395
R - Baseline (Lumen reset)	0.102857	0.102857	0.102857	0.102857	0.102857	0.102857	0.102857	0.11298	0.11298	0.11298	0.11298	0.11298
Notes	Note variation in flow rates compared with subsequent participants
Additional events	None

## Sheet: CaRMA2
Visit	1	2	3	4	5	6	7	8	9	10
Study Day	1	7	13	19	25	32	42	49	54	76
White
10	7	28	13	10	23	20	18	17	9	32
10	9	29	16	11	20	18	16	16	4	26
50	20	40	23	25	34	30	28	25	18	43
50	19	37	27	23	32	31	27	24	16	37
100	35	51	39	37	45	44	38	37	32	46
100	36	53	39	38	47	43	43	36	32	49
150	48	67	53	51	59	56	52	52	48	59
150	48	63	53	52	59	56	52	50	47	58
200
200
250
250
	White	White	White	White	White	White	White	White	White	White
White Grad	0.289165	0.261851	0.275734	0.289729	0.266704	0.263431	0.25079	0.246614	0.294131	0.203386
White - RSQ	0.996021	0.990049	0.992438	0.995962	0.99412	0.997159	0.988392	0.991356	0.991085	0.947033
White - % Change from baseline	0	-9.44575	-4.64481	0.19516	-7.76737	-8.8993	-13.2709	-14.7151	1.71741	-29.6643
White - %from last	0	-9.44575	5.30172	5.07573	-7.94702	-1.22725	-4.79863	-1.66517	19.2677	-30.8519
Red
10		19	10	16	20	17	13	14	5	22
10		19	10	7	21	17	12	16	5	16
50	5	23	14	17	26	22	18	18	13	25
50	9	22	15	12	27	21	17	18	9	24
100	13	29	22	22	30	26	23	26	16	26
100	15	30	24	19	31	28	23	27	16	26
150	24	36	29	29	38	32	28	30	24	36
150	20	36	29	30	38	32	29	33	22	32
200	28
200	27
250
250
	Red	Red	Red	Red	Red	Red	Red	Red	Red	Red
Red-Grad	0.139	0.123928	0.139616	0.128668	0.119977	0.107336	0.113657	0.123928	0.125282	0.0987585
Red- RSQ	0.958621	0.99034	0.988299	0.841065	0.981424	0.989596	0.993943	0.962325	0.96706	0.841009
Red - % Change from baseline	0	-10.8433	0.443347	-7.43297	-13.6853	-22.7796	-18.2325	-10.8433	-9.86894	-28.9507
Red- %from last	0	-10.8433	12.6594	-7.84155	-6.75439	-10.5362	5.88854	9.03674	1.0929	-21.1712
Next Event:
W1A (dys-Rx)	88	88	88	88	88	88	88	88	88	88
W2A (asp Rx)
W3A (flush - Rx)
W4A (total - Rx)	60	60	60	60	60	60	60	60	60
W1B (dys-No Rx)	25	25	25	25
W2B (asp No Rx)	7	20	20	20	32	44	44
W3B (flush - No Rx)
W4B (total - No Rx)
R1A (dys-Rx)
R2A (asp Rx)
R3A (flush - Rx)
R4A (total - Rx)	60	60	60	60	60	60	60	60	60
R1B (dys-No Rx)
R2B (asp No Rx)	20	20	20	20
R3B (flush - No Rx)
R4B (total - No Rx)
T5 - CLABSI
T6 - Unrelated event
W- Most recent TPA dose prior to measurement										60
R - Most recent TPA dose prior to measurement										63
W-TPA since last time?	0	0	0	0	0	0	0	0	0	1
R - TPA since last time?	0	0	0	0	0	0	0	0	0	1
Either TPA since last time?	0	0	0	0	0	0	0	0	0	1
W - Baseline reset?	1	0	0	0	0	0	0	0	0	1
R - Baseline reset?	1	0	0	0	0	0	0	0	0	1
Either - Baseline reset?	1	0	0	0	0	0	0	0	0	1
W - Baseline (ANY reset)	0.289165	0.289165	0.289165	0.289165	0.289165	0.289165	0.289165	0.289165	0.289165	0.203386
R - Baseline (ANY reset)	0.139	0.139	0.139	0.139	0.139	0.139	0.139	0.139	0.139	0.0987585
W - Baseline (Lumen reset)	0.289165	0.289165	0.289165	0.289165	0.289165	0.289165	0.289165	0.289165	0.289165	0.203386
R - Baseline (Lumen reset)	0.139	0.139	0.139	0.139	0.139	0.139	0.139	0.139	0.139	0.0987585
Notes	Line out Day 92 for persistent dysfunction
Additional events	Day 63 Total White Rx TPA

## Sheet: CaRMA3
Visit	1	2	3	4	5	6	7	8	9	10	11	12
Study Day	1	8	15	24	29	36	45	50	57	65	71	78
White
10	16	22	22	34	15	16	8	20	17	11	10	10
10	12	22	20	31	14	16	4	16	17	7	9	5
50	18	35	45	59	25	22	13	29	24	16	16	16
50	20	30	35	57	22	24	12	27	22	15	16	13
100	30	38	54	85	33	32	23	46	32	25	26	24
100	30	38	52	78	31	32	23	44	32	24	26	23
150	40	49	68	108	42	41	32	61	42	34	36	33
150	40	50	70	108	41	40	32	61	42	34	36	34
200
200
250
250
	White	White	White	White	White	White	White	White	White	White	White	White
White Grad	0.190293	0.186456	0.332054	0.530474	0.189955	0.175508	0.1886	0.311512	0.179233	0.179007	0.190858	0.185327
White - RSQ	0.978752	0.962579	0.963986	0.991895	0.988082	0.996221	0.987471	0.991437	0.993789	0.986465	0.997498	0.97597
White - % Change from baseline	0	-2.01661	74.4958	178.766	-0.177936	-7.76987	-0.88968	63.7011	-5.81257	-5.9312	0.29656	-2.60973
White % from last time	0	-2.01661	78.0872	59.7553	-64.1915	-7.60547	7.45981	65.1706	-42.4638	-0.125945	6.62043	-2.89769
				Abn
Red
10	15	24	19	16	22	13	9	12	21	11	11	7
10	15	19	16	17	16	13	2	11	12	10	11	5
50	27	30	23	22	24	20	11	16	22	18	18	13
50	20	24	21	23	23	18	8	17	18	17	17	11
100	36	34	29	34	31	24	18	23	27	24	22	18
100	34	34	27	29	29	26	17	27	26	24	22	17
150	43	42	35	35	36	32	24	30	34	34	31	24
150	43	37	33	39	38	31	24	30	33	33	31	24
200
200
250
250
	Red	Red	Red	Red	Red	Red	Red	Red	Red	Red	Red	Red
Red-Grad	0.202822	0.129571	0.118172	0.149774	0.129007	0.130587	0.135553	0.136117	0.122912	0.160609	0.137133	0.126298
Red- RSQ	0.966381	0.893916	0.966984	0.950277	0.9407	0.986543	0.927367	0.969053	0.864951	0.992174	0.9827	0.984517
Red - % Change from baseline	0	-36.1157	-41.7362	-26.1547	-36.394	-35.6149	-33.1664	-32.8881	-39.399	-20.8125	-32.3873	-37.7295
Red % from last time	0	-36.1157	-8.79791	26.7431	-13.8659	1.22485	3.80294	0.41632	-9.70149	30.6703	-14.617	-7.90123
Next Event:
W1A (dys-Rx)
W2A (asp Rx)	24	24	24
W3A (flush - Rx)
W4A (total - Rx)	90	90	90	90	90	90	90	90	90	90	90	90
W1B (dys-No Rx)	82	82	82	82	82	82	82	82	82	82	82	82
W2B (asp No Rx)	15	15
W3B (flush - No Rx)
W4B (total - No Rx)
R1A (dys-Rx)
R2A (asp Rx)
R3A (flush - Rx)
R4A (total - Rx)
R1B (dys-No Rx)
R2B (asp No Rx)
R3B (flush - No Rx)
R4B (total - No Rx)
T5 - CLABSI
T6 - Unrelated event
W- Most recent TPA dose prior to measurement					26	26	26	26	26	26	26	26
R - Most recent TPA dose prior to measurement
W-TPA since last time?	0	0	0	0	1	0	0	0	0	0	0	0
R - TPA since last time?	0	0	0	0	0	0	0	0	0	0	0	0
Either TPA since last time?	0	0	0	0	1	0	0	0	0	0	0	0
W - Baseline reset?	1	0	0	0	1	0	0	0	0	0	0	0
R - Baseline reset?	1	0	0	0	0	0	0	0	0	0	0	0
Either - Baseline reset?	1	0	0	0	1	0	0	0	0	0	0	0
W - Baseline (ANY reset)	0.190293	0.190293	0.190293	0.190293	0.189955	0.189955	0.189955	0.189955	0.189955	0.189955	0.189955	0.189955
R - Baseline (ANY reset)	0.202822	0.202822	0.202822	0.202822	0.202822	0.202822	0.202822	0.202822	0.202822	0.202822	0.202822	0.202822
W - Baseline (Lumen reset)	0.190293	0.190293	0.190293	0.190293	0.189955	0.189955	0.189955	0.189955	0.189955	0.189955	0.189955	0.189955
R - Baseline (Lumen reset)	0.202822	0.202822	0.202822	0.202822	0.129007	0.129007	0.129007	0.129007	0.129007	0.129007	0.129007	0.129007
Notes
Additional events	None

## Sheet: CaRMA4
Visit	1	2	3	4	5	6	7	8	9	10	11	12
Study Day	1	7	16	20	27	35	41	48	55	62	69	76
White
10	25	21	20	18	15	12	8	322	18	19	12	10
10	18	18	17	19	14	11	7	255	18	16	13	10
50	30	26	25	26	21	18	19	767	25	24	19	18
50	26	26	25	27	22	16	15	485	24	24	20	17
100	34	35	32	35	33	27	25	501	34	31	28	27
100	34	35	33	35	33	27	23	643	33	31	29	27
150	42	45	41	45	45	36	34	630	42	39	36	37
150	43	53	42	44	45	36	34	780	42	40	37	37
200
200
250
250
	White	White	White	White	White	White	White	White	White	White	White	White
White Grad	0.146727	0.208465	0.162867	0.18386	0.219865	0.178217	0.183409	2.46445	0.17246	0.155305	0.172235	0.192664
White - RSQ	0.931372	0.947545	0.989336	0.997197	0.995112	0.992432	0.977978	0.516151	0.99818	0.989349	0.996324	0.99917
White - % Change from baseline	0	42.0769	11	25.3077	49.8462	21.4615	25	1579.62	17.5385	5.84615	17.3846	31.3077
White % from last time	0	42.0769	-21.8733	12.8898	19.5826	-18.9425	2.91324	1243.69	-93.0021	-9.94764	10.9012	11.8611
Red
10	21	16	16	20	13	11	4	36	25	17	17	9
10	20	15	16	18	11	9	5	23	18	11	15	9
50	28	18	22	25	18	11	14	47	41	18	22	15
50	25	20	21	23	18	15	12	34	33	17	21	15
100	30	26	27	29	25	22	21	72	55	27	27	22
100	31	27	27	29	23	22	20	54	49	25	28	22
150	38	32	33	36	30	29	30	80	66	31	33	29
150	38	34	33	35	30	28	29	74	65	31	33	28
200
200
250
250
	Red	Red	Red	Red	Red	Red	Red	Red	Red	Red	Red	Red
Red-Grad	0.119977	0.128217	0.119977	0.115914	0.127314	0.138036	0.175056	0.351693	0.311512	0.126975	0.120993	0.139165
Red- RSQ	0.969487	0.978859	0.996764	0.982616	0.986332	0.959467	0.991102	0.879233	0.960427	0.932727	0.988603	0.997907
Red - % Change from baseline	0	6.86736	0	-3.38664	6.11477	15.0517	45.9078	193.133	159.643	5.83255	0.84666	15.9925
Red % from last time	0	6.86736	-6.42606	-3.38664	9.83447	8.42199	26.8193	100.903	-11.4249	-59.2391	-4.71111	15.0187
Next Event:
W1A (dys-Rx)
W2A (asp Rx)	35	35	35	35	35
W3A (flush - Rx)
W4A (total - Rx)
W1B (dys-No Rx)	48	48	48	48	48	48	48	58	58	77	77	77
W2B (asp No Rx)	48	48	48	48	48	48	48
W3B (flush - No Rx)
W4B (total - No Rx)
R1A (dys-Rx)
R2A (asp Rx)
R3A (flush - Rx)
R4A (total - Rx)
R1B (dys-No Rx)
R2B (asp No Rx)	55	55	55	55	55	55	55	55
R3B (flush - No Rx)
R4B (total - No Rx)
T5 - CLABSI
T6 - Unrelated event
W- Most recent TPA dose prior to measurement						35
R - Most recent TPA dose prior to measurement
W-TPA since last time?	0	0	0	0	0	1	0	0	0	0	0	0
R - TPA since last time?	0	0	0	0	0	0	0	0	0	0	0	0
Either TPA since last time?	0	0	0	0	0	1	0	0	0	0	0	0
W - Baseline reset?	1	0	0	0	0	1	0	0	0	0	0	0
R - Baseline reset?	1	0	0	0	0	0	0	0	0	0	0	0
Either - Baseline reset?	1	0	0	0	0	1	0	0	0	0	0	0
W - Baseline (ANY reset)	0.146727	0.146727	0.146727	0.146727	0.146727	0.178217	0.178217	0.178217	0.178217	0.178217	0.178217	0.178217
R - Baseline (ANY reset)	0.119977	0.119977	0.119977	0.119977	0.119977	0.119977	0.119977	0.119977	0.119977	0.119977	0.119977	0.119977
W - Baseline (Lumen reset)	0.146727	0.146727	0.146727	0.146727	0.146727	0.178217	0.178217	0.178217	0.178217	0.178217	0.178217	0.178217
R - Baseline (Lumen reset)	0.119977	0.119977	0.119977	0.119977	0.119977	0.138036	0.138036	0.138036	0.138036	0.138036	0.138036	0.138036
Notes	TPA dose Day 35 WHITE given before CRM
Additional events

## Sheet: CaRMA5
Visit	1	2	3	4	5	6	7	8	9	10	11
Study Day	1	8	17	22	29	36	44	60	64	72	79
White
10	3	7	7	20	4	14	7	3	10	9	14
10	5	9	8	14	7	13	7	5	11	10	15
50	19	25	16	22	14	25	15	12	20	18	22
50	19	25	16	22	14	20	16	11	18	19	22
100	38	43	26	30	28	29	26	20	26	27	27
100	36	45	26	31	24	29	26	20	26	27	30
150	55	65	37	40	34	37	37	29	35	38	37
150	55	65	37	37	33	38	37	29	36	38	39
200
200
250
250
	White	White	White	White	White	White	White	White	White
White Grad	0.363657	0.404063	0.209594	0.155756	0.203837	0.166253	0.213883	0.17754	0.174041	0.199774	0.163657
White - RSQ	0.998553	0.998444	0.999141	0.956155	0.977511	0.968904	0.999402	0.996146	0.990298	0.996058	0.983026
White - % Change from baseline	0	11.1111	-42.365	-57.1695	-43.9479	-54.2831	-41.1856	-51.1794	-52.1415	-45.0652	-54.9969
White % from last time	0	11.1111	-48.1285	-25.6866	30.8696	-18.4385	28.649	-16.9921	-1.97076	14.786	-18.0791
Red	1	2
10	9	4	9	13	11	10	3	6	13	4	20
10	7	3	6	13	9	13	4	7	12	9	20
50	12	11	14	17	17	17	9	11	19	16	28
50	12	11	12	18	15	18	10	12	17	12	25
100	18	16	20	24	22	22	17	18	23	20	32
100	18	19	20	25	22	24	17	18	23	20	32
150	25	25	27	31	29	30	23	25	31	27	38
150	26	27	27	31	29	30	24	25	31	27	38
200
200
250
250
	Red	Red	Red	Red	Red	Red	Red	Red	Red	Red	Red
Red-Grad	0.124944	0.157111	0.139391	0.130023	0.13386	0.129571	0.143454	0.132054	0.128781	0.143002	0.126072
Red- RSQ	0.985483	0.983354	0.985106	0.995918	0.988531	0.978603	0.995521	0.996796	0.985177	0.94985	0.981001
Red - % Change from baseline	0	25.7453	11.5628	4.06504	7.1364	3.7037	14.8148	5.69106	3.07136	14.4535	0.903342
Red % from last time	0	25.7453	-11.2787	-6.72065	2.95139	-3.20405	10.7143	-7.9465	-2.47863	11.0429	-11.839
Next Event:
W1A (dys-Rx)	30	30	30	30
W2A (asp Rx)	15	30	30	30
W3A (flush - Rx)
W4A (total - Rx)
W1B (dys-No Rx)
W2B (asp No Rx)
W3B (flush - No Rx)
W4B (total - No Rx)
R1A (dys-Rx)	30	30	30	30
R2A (asp Rx)	30	30	30	30	96	96	96	96	96	96	96
R3A (flush - Rx)
R4A (total - Rx)
R1B (dys-No Rx)	43	43	43	43	43
R2B (asp No Rx)
R3B (flush - No Rx)
R4B (total - No Rx)
T5 - CLABSI	96	96	96	96	96	96	96	96	96	96	96
T6 - Unrelated event
W- Most recent TPA dose prior to measurement		15	15	15	36	36	36	36	36	36	36
R - Most recent TPA dose prior to measurement					36	36	36	36	36	36	36
W-TPA since last time?	0	0	1	0	0	1	0	0	0	0	0
R - TPA since last time?	0	0	0	0	0	0	0	0	0	0	0
Either TPA since last time?	0	0	1	0	0	1	0	0	0	0	0
W - Baseline reset?	1	0	1	0	0	1	0	0	0	0	0
R - Baseline reset?	1	0	0	0	0	0	0	0	0	0	0
Either - Baseline reset?	1	0	1	0	0	1	0	0	0	0	0
W - Baseline (ANY reset)	0.363657	0.363657	0.209594	0.209594	0.209594	0.166253	0.166253	0.166253	0.166253	0.166253	0.166253	0.166253
R - Baseline (ANY reset)	0.124944	0.124944	0.124944	0.124944	0.124944	0.124944	0.124944	0.124944	0.124944	0.124944	0.124944	0.124944
W - Baseline (Lumen reset)	0.363657	0.363657	0.209594	0.209594	0.209594	0.166253	0.166253	0.166253	0.166253	0.166253	0.166253	0.166253
R - Baseline (Lumen reset)	0.124944	0.124944	0.139391	0.139391	0.139391	0.129571	0.129571	0.129571	0.129571	0.129571	0.129571	0.129571
Notes
Additional events	Day 36 aspiration both treated with TPA

## Sheet: CARMA6
Visit	1	2	3	4	5	6	7	8	9	10	11	12
Study Day	1	5	15	22	30	35	42	49	56	65	72	79
White
10	19	17	15	19	10	25	16	15	9	17	21	19
10	18	16	12	16	14	23	15	13	9	12	14	21
50	30	25	31	24	20	32	22	20	16	31	25	26
50	25	26	25	23	20	30	21	20	16	18	23	27
100	34	36	50	34	27	39	29	29	25	27	38	35
100	34	36	44	33	28	38	29	28	25	27	38	36
150	43	47	65	43	35	45	39	37	33	41	51	45
150	44	46	64	42	37	45	38	36	34	38	52	44
200
200
250
250
	White	White	White	White	White	White	White	White	White	White	White	White
White Grad	0.172799	0.213657	0.365914	0.181264	0.168736	0.149549	0.163093	0.161851	0.175508	0.164221	0.248081	0.175734
White - RSQ	0.97138	0.998278	0.986113	0.989497	0.980984	0.987058	0.993754	0.994406	0.999139	0.811761	0.971291	0.994429
White - % Change from baseline	0	23.6447	111.757	4.89876	-2.3514	-13.4553	-5.61724	-6.33573	1.5676	-4.96408	43.5663	1.69824
White % from last time	0	23.6447	71.2625	-50.4627	-6.91158	-11.3712	9.0566	-0.761246	8.43794	-6.43087	51.0653	-29.1629
Red
10	16	18	11	17	16	24	14	19	11	9	22	12
10	15	18	8	16	16	23	13	12	11	10	17	14
50	21	25	16	22	19	31	40	20	18	25	22	21
50	21	21	12	20	21	29	18	17	15	13	22	22
100	27	29	22	27	25	34	27	22	20	21	31	28
100	29	29	21	26	26	35	27	24	21	22	27	27
150	35	37	27	33	32	40	32	30	27	27	36	35
150	35	37	28	32	31	41	33	30	28	29	35	35
200
200
250
250
	Red	Red	Red	Red	Red	Red	Red	Red	Red	Red	Red	Red
Red-Grad	0.139391	0.134312	0.131038	0.113883	0.110835	0.117494	0.113318	0.102709	0.113657	0.121896	0.117833	0.15237
Red- RSQ	0.994209	0.975767	0.963188	0.987603	0.98766	0.97732	0.432263	0.867022	0.970347	0.768971	0.92079	0.982329
Red - % Change from baseline	0	-3.64372	-5.9919	-18.2996	-20.4858	-15.7085	-18.7045	-26.3158	-18.4615	-12.5506	-15.4656	9.31174
Red % from last time	0	-3.64372	-2.43697	-13.0922	-2.67592	6.00815	-3.55427	-9.36255	10.6593	7.24926	-3.33333	29.3103
Next Event:
W1A (dys-Rx)	15	15	15
W2A (asp Rx)
W3A (flush - Rx)
W4A (total - Rx)	6	6
W1B (dys-No Rx)	16	16	16	71	71	71	71	71	71	71
W2B (asp No Rx)
W3B (flush - No Rx)
W4B (total - No Rx)	73	73	73	73	73	73	73	73	73	73
R1A (dys-Rx)	26	26	26	26
R2A (asp Rx)
R3A (flush - Rx)
R4A (total - Rx)	21	21	21	40	40	40
R1B (dys-No Rx)	71	71	71	71	71	71	71	71	71	71
R2B (asp No Rx)
R3B (flush - No Rx)
R4B (total - No Rx)
T5 - CLABSI
T6 - Unrelated event
W- Most recent TPA dose prior to measurement			6	15	26	26	40	40	40	40	40	73
R - Most recent TPA dose prior to measurement				21	21	21	21	21	21	21	21	21
W-TPA since last time?	0	0	1	0	1	0	1	0	0	0	0	1
R - TPA since last time?	0	0	0	1	0	0	0	0	0	0	0	0
Either TPA since last time?	0	0	1	1	1	0	1	0	0	0	0	1
W - Baseline reset?	1	0	1	0	1	0	1	0	0	0	0	1
R - Baseline reset?	1	0	0	1	0	0	0	0	0	0	0	0
Either - Baseline reset?	1	0	1	1	1	0	1	0	0	0	0	1
W - Baseline (ANY reset)	0.172799	0.172799	0.365914	0.365914	0.168736	0.168736	0.163093	0.163093	0.163093	0.163093	0.163093	0.175734
R - Baseline (ANY reset)	0.139391	0.139391	0.139391	0.113883	0.113883	0.113883	0.113883	0.113883	0.113883	0.113883	0.113883	0.113883
W - Baseline (Lumen reset)	0.172799	0.172799	0.365914	0.181264	0.168736	0.168736	0.163093	0.163093	0.163093	0.163093	0.163093	0.175734
R - Baseline (Lumen reset)	0.139391	0.139391	0.131038	0.113883	0.110835	0.110835	0.113318	0.113318	0.113318	0.113318	0.113318	0.15237
Notes:	Day 15 TPA given white AFTER CRM
Additional	Day 21 dysunction white No Rx

## Sheet: CARMA7
Visit	1	2	3	4	5	6	7	8	9	10	11	12
Study Day	1	9	16	22	30	36	44	53	60	67	72	79
White
10	15	20	16	20	25	27	25	9	11	25	21	17
10	14	21	16	22	18	22	23	9	12	25	19	18
50	29	34	30	38	30	37	39	27	25	10	31	38
50	26	34	30	40	30	35	41	22	25	38	31	36
100	41	43	45	54	46	54	50	39	40	57	46	56
100	41	45	44	52	46	54	50	37	40	56	47	55
150	56	56	61	70	61	70	64	54	57	75	62	76
150	56	57	61	69	60	70	65	54	56	74	62	76
200
200
250
250
	White
White Grad	0.293228	0.249887	0.31772	0.33781	0.283973	0.329233	0.278217	0.315011	0.318962	0.390519	0.301467	0.411738
White - RSQ	0.996346	0.9883	0.998696	0.988963	0.981423	0.99258	0.982035	0.989251	0.999097	0.827939	0.998102	0.996564
White - % Change from baseline	0	-14.7806	8.35258	15.204	-3.15627	12.2787	-5.11932	7.42879	8.77598	33.1794	2.80985	40.4157
White % from last time	0	-14.7806	27.1454	6.32327	-15.9372	15.938	-15.4954	13.2252	1.25403	22.4345	-22.8035	36.5781
Red
10	13	13	14	23	17	19	19	10	10	18	20	18
10	14	15	17	21	15	20	18	10	12	17	20	18
50	19	18	20	30	19	25	26	16	20	23	27	24
50	20	20	22	28	21	23	22	15	18	22	26	24
100	27	24	28	35	26	29	33	22	25	30	34	29
100	26	27	29	34	27	28	36	21	24	30	34	29
150	32	31	35	41	32	36	42	29	30	38	42	36
150	31	32	34	42	33	36	43	28	30	38	42	36
200
200
250
250
	Red
Red-Grad	0.129345	0.125508	0.137133	0.135666	0.119413	0.115124	0.175959	0.130813	0.131941	0.147178	0.156321	0.125282
Red- RSQ	0.986883	0.974614	0.980387	0.98117	0.982419	0.978555	0.975709	0.995155	0.966715	0.995438	0.998865	0.99473
Red - % Change from baseline	0	-2.96684	6.02094	4.88656	-7.67888	-10.9948	36.0384	1.13438	2.00698	13.7871	20.8551	-3.14136
Red % from last time	0	-2.96684	9.26259	-1.06996	-11.98	-3.59168	52.8431	-25.6575	0.862813	11.5483	6.21166	-19.8556
Next Event:
W1A (dys-Rx)
W2A (asp Rx)
W3A (flush - Rx)
W4A (total - Rx)
W1B (dys-No Rx)
W2B (asp No Rx)
W3B (flush - No Rx)
W4B (total - No Rx)
R1A (dys-Rx)
R2A (asp Rx)
R3A (flush - Rx)
R4A (total - Rx)
R1B (dys-No Rx)
R2B (asp No Rx)
R3B (flush - No Rx)
R4B (total - No Rx)
T5 - CLABSI
T6 - Unrelated event
W- Most recent TPA dose prior to measurement
R - Most recent TPA dose prior to measurement
W-TPA since last time?	0	0	0	0	0	0	0	0	0	0	0	0
R - TPA since last time?	0	0	0	0	0	0	0	0	0	0	0	0
Either TPA since last time?	0	0	0	0	0	0	0	0	0	0	0	0
W - Baseline reset?	1	0	0	0	0	0	0	0	0	0	0	0
R - Baseline reset?	1	0	0	0	0	0	0	0	0	0	0	0
Either - Baseline reset?	1	0	0	0	0	0	0	0	0	0	0	0
W - Baseline (ANY reset)	0.293228	0.293228	0.293228	0.293228	0.293228	0.293228	0.293228	0.293228	0.293228	0.293228	0.293228	0.293228
R - Baseline (ANY reset)	0.129345	0.129345	0.129345	0.129345	0.129345	0.129345	0.129345	0.129345	0.129345	0.129345	0.129345	0.129345
W - Baseline (Lumen reset)	0.293228	0.293228	0.293228	0.293228	0.293228	0.293228	0.293228	0.293228	0.293228	0.293228	0.293228	0.293228
R - Baseline (Lumen reset)	0.129345	0.129345	0.129345	0.129345	0.129345	0.129345	0.129345	0.129345	0.129345	0.129345	0.129345	0.129345
Notes:	No events
Additional

## Sheet: CARMA8
Visit	1	2	3	4	5	6	7	8	9	10	11	12
Study Day	1	8	14	22	28	38	43	50	57	63	73	78
White
10	10	14	3	13	18	21	13	18	19	16	11	20
10	8	16		12	18	19	8	7	13	16	7	20
50	22	30	16	30	34	26	23	24	26	34	21	31
50	22	29	13	26	31	35	23	21	26	29	23	35
100	38	45	34	41	47	45	43	38	43	46	42	48
100	38	45	32	42	47	46	40	38	43	46	43	50
150	52	60	48	57	62	60	57	56	59	63	60	65
150	53	60	48	56	62	61	56	56	59	61	61	65
200
200
250
250
	White	White
White Grad	0.3114	0.319526	0.329005	0.308465	0.310948	0.290858	0.33307	0.311738	0.311512	0.323589	0.372912	0.321219
White - RSQ	0.998143	0.997165	0.99379	0.990466	0.995713	0.976536	0.991266	0.965486	0.988701	0.990794	0.994914	0.995632
White - % Change from baseline	0	2.60964	5.65367	-0.94237	-0.14498	-6.59659	6.95904	0.108735	0.036245	3.91446	19.7535	3.15332
White % from last time	0	2.60964	2.96661	-6.24308	0.804976	-6.46098	14.513	-6.40461	-0.0724113	3.87681	15.2424	-13.862
Red
10	4	10	11	8	16	13	7	4	12	17	9	18
10	4	13	9	9	16	11	7	6	11	16	6	18
50	11	18	15	16	21	23	14	12	18	23	14	22
50	9	19	14	16	21	14	12	11	16	22	12	24
100	17	25	21	21	29	27	22	18	24	29	20	30
100	16	26	20	22	28	26	20	20	24	28	20	33
150	23	30	27	29	36	29	29	26	30	35	27	36
150	23	30	27	28	36	29	28	25	31	36	27	37
200
250
250
	Red	Red
Red-Grad	0.134876	0.132167	0.121445	0.138713	0.143905	0.124605	0.154289	0.146501	0.136117	0.13386	0.139391	0.136117
Red- RSQ	0.992773	0.9676	0.989958	0.986852	0.99744	0.851262	0.991365	0.987323	0.992488	0.993479	0.985106	0.973651
Red - % Change from baseline	0	-2.00837	-9.95816	2.84519	6.69456	-7.61506	14.3933	8.61925	0.920502	-0.753138	3.34728	0.920502
Red % from last time	0	-2.00837	-8.11272	14.2193	3.74288	-13.4118	23.8225	-5.04755	-7.08783	-1.65837	4.13153	-2.34818
Next Event:
W1A (dys-Rx)
W2A (asp Rx)
W3A (flush - Rx)
W4A (total - Rx)
W1B (dys-No Rx)
W2B (asp No Rx)
W3B (flush - No Rx)
W4B (total - No Rx)
R1A (dys-Rx)
R2A (asp Rx)
R3A (flush - Rx)
R4A (total - Rx)
R1B (dys-No Rx)
R2B (asp No Rx)
R3B (flush - No Rx)
R4B (total - No Rx)
T5 - CLABSI
T6 - Unrelated event
W- Most recent TPA dose prior to measurement			12	12	12	12	12	12	12	12	12	12
R - Most recent TPA dose prior to measurement
W-TPA since last time?	0	0	1	0	0	0	0	0	0	0	0	0
R - TPA since last time?	0	0	0	0	0	0	0	0	0	0	0	0
Either TPA since last time?	0	0	1	0	0	0	0	0	0	0	0	0
W - Baseline reset?	1	0	1	0	0	0	0	0	0	0	0	0
R - Baseline reset?	1	0	0	0	0	0	0	0	0	0	0	0
Either - Baseline reset?	1	0	1	0	0	0	0	0	0	0	0	0
W - Baseline (ANY reset)	0.3114	0.3114	0.329005	0.329005	0.329005	0.329005	0.329005	0.329005	0.329005	0.329005	0.329005	0.329005
R - Baseline (ANY reset)	0.134876	0.134876	0.134876	0.134876	0.134876	0.134876	0.134876	0.134876	0.134876	0.134876	0.134876	0.134876
W - Baseline (Lumen reset)	0.3114	0.3114	0.329005	0.329005	0.329005	0.329005	0.329005	0.329005	0.329005	0.329005	0.329005	0.329005
R - Baseline (Lumen reset)	0.134876	0.134876	0.121445	0.121445	0.121445	0.121445	0.121445	0.121445	0.121445	0.121445	0.121445	0.121445
Notes:	No events	TPA given Day 12 white for kink
Additional

## Sheet: CARMA09
Visit	1	2	3	4	5	6	7	8
Study Day	1	14	22	31	38	46	59	63
White
10	9	3	14	10	13	11	82	11
10	9	7	14	11	13	9	35	6
50	14	8	23	20	18	18	105	17
50	13	9	16	16	17	13	30	11
100	18	15	25	27	24	20	90	18
100	19	15	23	23	22	20	45	19
150	23	20	27	31	29	26	54	25
150	25	20	27	30	28	26	58	25
200
200
250
250
	White
White Grad	0.106321	0.109819	0.0917607	0.141761	0.110609	0.1114	-0.0204289	0.114673
White - RSQ	0.987712	0.964824	0.852101	0.95113	0.989026	0.945005	0.00179362	0.898977
White - % Change from baseline	0	3.29087	-13.6943	33.3333	4.03397	4.77707	-119.214	7.85563
White % from last time	0	3.29087	-16.444	54.4895	-21.9745	0.714286	-118.338	-661.326
Next Event:
W1A (dys-Rx)
W2A (asp Rx)	50	50	50	50	50	50	69	69
W3A (flush - Rx)
W4A (total - Rx)
W1B (dys-No Rx)
W2B (asp No Rx)
W3B (flush - No Rx)
W4B (total - No Rx)
R1A (dys-Rx)
R2A (asp Rx)
R3A (flush - Rx)
R4A (total - Rx)
R1B (dys-No Rx)
R2B (asp No Rx)
R3B (flush - No Rx)
R4B (total - No Rx)
T5 - CLABSI
T6 - Unrelated event
W- Most recent TPA dose prior to measurement							50	59
R - Most recent TPA dose prior to measurement
W-TPA since last time?	0	0	0	0	0	0	1	0
R - TPA since last time?	0	0	0	0	0	0	0	0
Either TPA since last time?	0	0	0	0	0	0	1	0
W - Baseline reset?	1	0	0	0	0	0	1	0
R - Baseline reset?	1	0	0	0	0	0	0	0
Either - Baseline reset?	1	0	0	0	0	0	1	0
W - Baseline (ANY reset)	0.106321	0.106321	0.106321	0.106321	0.106321	0.106321	-0.0204289	-0.0204289
R - Baseline (ANY reset)	0	0	0	0	0	0	0	0
W - Baseline (Lumen reset)	0.106321	0.106321	0.106321	0.106321	0.106321	0.106321	-0.0204289	-0.0204289
R - Baseline (Lumen reset)	0	0	0	0	0	0	0	0
Notes:	Single lumen line
Additional	Day 59 treated with TPA before CRM

[truncated: 1 more sheets: CARMA10]
